# Supplementary material for: Heart-specific DNA methylation analysis in plasma for the investigation of myocardial damage
Source: J Transl Med. 2022 Jan 21;20:36. doi: 10.1186/s12967-022-03234-9 (PMC8780310; doi:10.1186/s12967-022-03234-9)
Supplement: Supplementary file 2 — Additional file 2: Table S1. Baseline characteristics of study cohort. [file 12967_2022_3234_MOESM2_ESM.xlsx]

## Sheet: Sheet1
Table S1 Baseline characteristics of study cohort
	Cohort 1 (n = 20)	Cohort 2 (n = 20)*	MI for ddPCR (n = 116)	Healthy control (n = 25)
Age, years	58.9 ± 13.3	56.9 ± 10.9	62.6 ± 12.0	50.5±9.1
Male	17 (85.0%)	16 (80.0%)	91 (78.4%)	20 (80%)
* Three plasma samples were obtained from each patient in this cohort
