# Supplementary material for: Heart-specific DNA methylation analysis in plasma for the investigation of myocardial damage
Source: J Transl Med. 2022 Jan 21;20:36. doi: 10.1186/s12967-022-03234-9 (PMC8780310; doi:10.1186/s12967-022-03234-9)
Supplement: Supplementary file 3 — Additional file 3: Table S2. Sequencing information. [file 12967_2022_3234_MOESM3_ESM.xlsx]

## Sheet: Sheet1
Table S2 Sequencing information	Cohort1																				Cohort2
Sample name	Pami9	Pami10	Pami11	Pami12	Pami13	Pami14	Pami15	Pami16	Pami17	Pami18	Pami19	Pami20	Pami21	Pami22	Pami23	Pami24	Pami25	Pami26	Pami27	Pami28	Pami95_D0	Pami95_D1	Pami95_D2	Pami96_D0	Pami96_D1	Pami96_D2	Pami97_D0	Pami97_D1	Pami97_D2	Pami98_D0	Pami98_D1	Pami98_D2	Pami99_D0	Pami99_D1	Pami99_D2	Pami100_D0	Pami100_D1	Pami100_D2	Pami101_D0	Pami101_D1	Pami101_D2	Pami102_D0	Pami102_D1	Pami102_D2	Pami103_D0	Pami103_D1	Pami103_D2	Pami104_D0	Pami104_D1
Raw reads (pair end)	36781481	32573757	35377999	27355052	46938824	63600370	19175427	13996973	34812138	25298430	27623892	25795090	25639167	19196340	18220178	50120808	35227993	16248088	44123698	44045421	57995044	26620929	81813524	23633842	29518711	4105852	24384760	14499577	56104042	15035611	59905302	48844037	17653744	26866159	17859327	27798209	37751668	44714074	35842081	35866700	32440242	39424106	17484124	20431377	15444039	21291151	23445536	36678577	49574300
Clean reads (pair end)	31114274	26674981	29664529	19274278	34275558	49485378	15047933	7602689	23929225	16655676	20556485	16726079	12174460	11252419	13404713	34627983	25411609	12980250	31977847	34824131	40857181	17787669	59472616	13424591	19424960	2165045	10623100	5134224	32199310	4604948	32580358	22873687	12604623	22379848	13707432	22720120	31231196	37157644	27946113	27795532	24969750	31143328	13316080	17344926	11024231	17339556	19420539	30596690	39855326
Mapped reads (pair end, total)	15426322	10995623	12522217	6394333	11085664	19044137	6833197	1797549	9498237	6147676	9002484	6108198	1080781	3259038	5757853	13533888	10438888	6118573	12656058	14967827	6242561	2973363	18002057	2115150	4506440	275398	1827871	817088	7856148	707598	9766088	6224847	4300281	8251623	4556893	8449979	11489719	14559154	10766830	10248553	9319312	10820941	4365763	6018333	3605036	6282569	7456934	11982740	15377846
Mapping ratio	0.495796	0.412207	0.422128	0.331755	0.323428	0.384844	0.454095	0.236436	0.39693	0.369104	0.437939	0.36519	0.0887745	0.28963	0.429539	0.390837	0.410792	0.471376	0.395776	0.429812	0.15279	0.167159	0.302695	0.157558	0.231992	0.127202	0.172066	0.159145	0.243985	0.15366	0.299754	0.27214	0.341167	0.368708	0.33244	0.371916	0.367892	0.391821	0.385271	0.368712	0.373224	0.347456	0.327856	0.346979	0.32701	0.362326	0.383972	0.391635	0.385842
Duplication rate (total)	4.89703	4.33745	4.60748	4.71644	4.69741	4.60628	5.36186	4.91353	4.17074	4.67691	4.94214	6.29177	3.94587	6.21036	6.08968	4.89834	3.55358	4.77529	3.36384	4.32908	9.92297	6.26642	13.2819	4.74616	6.64923	1.87134	4.13725	2.89288	7.24145	2.65717	7.97786	6.41211	3.94697	5.86892	5.72936	4.83292	5.11797	6.32707	5.01709	4.55561	4.57464	5.492	3.048	4.1731	3.74258	4.2598	5.152	5.70661	7.03006
Bisulfite conversion rate	0.982898	0.981049	0.981048	0.977969	0.984121	0.974899	0.982498	0.960287	0.981441	0.973985	0.981529	0.977256	0.932813	0.971364	0.980069	0.982316	0.984346	0.982825	0.981144	0.981531	0.862834	0.86363	0.919307	0.827262	0.855854	0.83447	0.870144	0.853973	0.913959	0.865328	0.942607	0.934335	0.960368	0.961865	0.949081	0.955322	0.963755	0.966437	0.966049	0.960888	0.955802	0.955221	0.945729	0.9232	0.949249	0.962671	0.967944	0.969694	0.9686
[truncated: 31 more columns]
