# Supplementary material for: Heart-specific DNA methylation analysis in plasma for the investigation of myocardial damage
Source: J Transl Med. 2022 Jan 21;20:36. doi: 10.1186/s12967-022-03234-9 (PMC8780310; doi:10.1186/s12967-022-03234-9)
Supplement: Supplementary file 4 — Additional file 4: Table S3. Methylation values (MePM) of 6 heart specific markers in tissue and plasma samples. [file 12967_2022_3234_MOESM4_ESM.xlsx]

## Sheet: Sheet1
Table S3 Methylation values (MePM) of 6 heart specific markers in tissue and plasma samples
#chr	str	end	CGI_num	CGI_subgroup	Gene	cgcgcgg_num	strand	cg_num	distance to cgcgcgg start (corrected)	Heart	Lung	Stomach	Colon	Kidney	Pancreas	Muscle	Skin	Liver	WBC	Pami9	Pami10	Pami11	Pami12	Pami13	Pami14	Pami15	Pami16	Pami17	Pami18	Pami19	Pami20	Pami21	Pami22	Pami23	Pami24	Pami25	Pami26	Pami27	Pami28	Pn1	Pn2	Pn3	Pn4	Pn5	Pn6	Pn7	Pn8	Pn9	Pn10
chr10	77156443	77156444	977	Promoter_CGI	ZNF503-AS2	1	+	7	88	15.3933	3.225	5.935	3.09	2.055	3.1	2.68	5.205	0	0	1.07	0.45	0	0	0	0.88	0	0	1.51	1.74	1.24	1.19	4.54	0	0	0.43	0	0	0.94	0.33	0	0	0	0	0	0	0	0	0	0
chr12	2800349	2800350	3122	Promoter_CGI	CACNA1C_1	1	+	3	42	71.3767	20.79	12.535	18.625	11.04	8.035	25.3	8.45	3.82333	0.035641	1.43	1.36	4.98	23.61	1.96	8.5	5.28	6.32	6.54	4.35	8.67	29.79	13.63	6.71	3.67	7.25	2.37	3.46	22.96	1.32	0	0	0	0	0	0	0	0	0	0
chr12	2800651	2800652	3122	Promoter_CGI	CACNA1C_2	2	-	2	21	82.2067	25.085	30.9	46.555	19.395	5.97	27.18	4.995	4.71	0.0539744	2.5	0.91	8.72	31.2	0.49	12.31	14.07	0	13.08	4.35	13	95.34	31.8	8.95	9.79	17.07	0.4	0.87	32.08	2.64	0	0.57	1.51	0	0.7	0	0	0.7	0	0
chr14	105954052	105954053	4518	Promoter_CGI	CRIP1	2	-	1	3	12.1133	0	0	0.435	0.85	0	3.625	0	0	0	0	0	0.83	5.06	0	4.1	1.76	3.16	1.51	0.87	4.95	7.15	0	0	0	1.28	0	2.6	3.14	0.66	0	0	0	0	0	0	0	0	0	0
chr17	27942755	27942756	7630	Intragenic_CGI	CORO6	1	+	1	9	21.0767	0	0	0	0.98	0	0	0.71	0.153333	0	0	0.91	3.32	12.65	0.98	2.64	7.92	3.16	3.52	2.61	6.19	42.9	9.09	2.24	2.45	4.27	0.79	2.6	11.32	0.33	0	0	0	0	0	0	0	0	0	0
chr1	228566705	228566706	13274	3_CGI	OBSCN	3	-	3	33	41.1267	6.805	11.995	3.125	0.18	0	2.175	2.745	0.153333	0.0344872	0	0	3.74	10.96	1.47	4.69	1.76	0	3.52	1.74	2.48	35.75	22.72	2.24	1.22	5.12	0.79	0	26.1	1.32	0	0	0.76	0.93	0	0.49	0	0	0	0
[truncated: 543 more columns]
