# Supplementary material for: Heart-specific DNA methylation analysis in plasma for the investigation of myocardial damage
Source: J Transl Med. 2022 Jan 21;20:36. doi: 10.1186/s12967-022-03234-9 (PMC8780310; doi:10.1186/s12967-022-03234-9)
Supplement: Supplementary file 5 — Additional file 5: Table S4. Total cfDNA concentrations, contribution from different tissues and levels of Tn in cohort2. [file 12967_2022_3234_MOESM5_ESM.xlsx]

## Sheet: Sheet1
Table S4 Total cfDNA concentrations, contribution from different tissues and levels of Tn in cohort2.
	Pami95_D0	Pami95_D1	Pami95_D2	Pami96_D0	Pami96_D1	Pami96_D2	Pami97_D0	Pami97_D1	Pami97_D2	Pami98_D0	Pami98_D1	Pami98_D2	Pami99_D0	Pami99_D1	Pami99_D2	Pami100_D0	Pami100_D1	Pami100_D2	Pami101_D0	Pami101_D1	Pami101_D2	Pami102_D0	Pami102_D1	Pami102_D2	Pami103_D0	Pami103_D1	Pami103_D2	Pami104_D0	Pami104_D1	Pami104_D2	Pami105_D0	Pami105_D1	Pami105_D2	Pami106_D0	Pami106_D1	Pami106_D2	Pami107_D0	Pami107_D1	Pami107_D2	Pami108_D0	Pami108_D1	Pami108_D2	Pami109_D0	Pami109_D1	Pami109_D2	Pami110_D0	Pami110_D1	Pami110_D2	Pami111_D0
cfDNA concentration(ng/mL)	4.47	6.96	35.7	4.59	23.25	44.1	7.02	4.68	74.4	5.01	16.2	18.15	4.68	13.11	6.99	24.3	46.5	22.2	47.1	30.6	30.9	11.7	26.4	19.35	5.28	9.03	15.3	14.13	18.75	25.35	6.36	15.6	17.25	5.94	42.3	14.19	4.35	2.91	7.86	9.93	70.8	11.55	3.21	5.4	12.3	1113	714	195	11.04
Troponin	0.292	131.328	49.43	0.156	43.159	17.649	0.169	6.382	1.29	1.814	2.186	1.029	4.587	62.781	48.276	6.358	10.838	——	——	0.17	0.142	2.78	50.791	24.023	0.031	8.458	3.578	0.163	0.583	0.305	2.868	8.449	3.962	1.24	——	——	0.399	——	——	＞10.00	——	——	0.179	——	——	5.75	——	——	8.84
GES.Liver	301.707	0	156.584	150.395	826.723	481.666	88.8709	31.9972	949.888	32.9636	159.437	172.192	183.605	677.471	101.257	147.319	0	163.504	44.2919	80.2747	139.943	76.4538	9.05276	309.23	49.5674	47.8943	87.7373	52.8299	453.287	232.93	59.9265	175.867	46.216	68.9759	176.842	106.4	34.3368	23.4757	390.308	190.988	589.803	155.65	46.1573	97.939	463.43	6277.33	6052.66	732.945	0
GES.Lung	0	481.351	373.39	3.03458e-18	136.455	0	58.309	0	106.609	0	147.58	333.763	6.38621	454.856	0	215.902	443.377	0	34.5079	296.394	198.096	0	0	0	7.9552e-18	27.6065	385.619	0	131.772	159.929	0	34.2306	59.9986	0	0	0	0	0	0	0	0	0	0	0	18.6666	0	0	5821.78	0
GES.Stomach	0	0	0	0	0	0	0	0	0	0	0	0	0	0	0	0	0	0	0	0	0	0	0	0	0	0	0	0	0	0	0	0	0	0	0	0	0	0	0	0	0	0	0	0	0	0	0	0	0
GES.Colon	0	0	0	0	0	0	0	0	0	0	9.46304	0	0	0	0	0	0	0	0	0	0	0	0	0	0	0	0	0	0	0	0	0	0	0	0	0	0	0	0	0	0	0	0	0	0	0	0	0	0
GES.Kidney	0	0	0	0	0	0	0	0	0	0	0	0	0	0	0	0	0	0	0	0	0	0	0	0	0	0	0	0	0	0	0	0	0	0	0	0	0	0	0	0	0	0	0	0	0	0	0	191.984	0
GES.Pancreas	0	0	0	0	0	0	2.57456	0	8.40324	0	0	22.31	0	12.4316	1.4869	0	0	0	0	19.9414	0	0	0	0	0	0	0	0	5.84746	0	0	0	0	0	0	3.18284	0	0	0	0	0	0	0	0	0	0	0	288.22	0
GES.Muscle	0	0	0	0	0	0	0	0	0	0	0	0	0	0	0	0	0	0	0	0	0	0	0	0	0	0	0	0	0	0	0	0	0	0	0	0	0	0	0	0	0	0	0	20.9047	0	0	0	0	0
GES.Skin	0	0	0	0	0	0	11.0143	0	65.5161	0	0	26.2241	0	41.3759	0	22.8371	0	0	0	56.2568	0	0	0	0	0	0	0	0	0	24.7004	0	0	0	0	0	0	0	0	0	0	0	0	0	0	0	0	0	674.893	0
GES.Heart3	83.0646	558.562	6235.46	132.334	995.78	0	0	0	0	0	227.44	0	0	0	0	0	2333.09	428.602	45.7252	0	0	0	2271.6	354.724	9.9827	122.851	261.228	0	18.7298	0	0	366.606	0	62.0025	4974.24	188.885	126.361	286.831	170.782	54.9996	13932.7	1166.5	95.6424	99.1363	106.989	6169.1	15810.2	0	2956.18
GES.Other	1105.23	1280.09	5134.57	1247.27	5791.04	14218.3	2179.23	1528	23669.6	1637.04	4856.08	5495.51	1370.01	3183.87	2227.26	7713.94	12723.5	6807.89	15575.5	9747.13	9961.96	3823.55	6519.35	5786.05	1700.45	2811.65	4365.42	4657.17	5640.36	8032.44	2060.07	4623.3	5643.79	1849.02	8948.91	4431.53	1289.3	659.693	2058.91	3064.01	9077.47	2527.85	928.2	1582.02	3510.91	358554	216137	57290.2	723.816
[truncated: 78 more columns]
