# Supplementary material for: Heart-specific DNA methylation analysis in plasma for the investigation of myocardial damage
Source: J Transl Med. 2022 Jan 21;20:36. doi: 10.1186/s12967-022-03234-9 (PMC8780310; doi:10.1186/s12967-022-03234-9)
Supplement: Supplementary file 6 — Additional file 6: Table S5. Results of ddPCR assay. [file 12967_2022_3234_MOESM6_ESM.xlsx]

## Sheet: Sheet1
Table S5 Results of ddPCR assay
Sample	Target	CopiesPer1ml	FAM/Total
GD030	FAM+VIC	48	0.115155
GD034	FAM+VIC	0	0
GD035	FAM+VIC	0	0
GD036	FAM+VIC	0	0
GD037	FAM+VIC	8	0.0205121
GD038	FAM+VIC	0	0
GD039	FAM+VIC	0	0
GD040	FAM+VIC	0	0
GD041	FAM+VIC	0	0
GD042	FAM+VIC	3.6	0.00336461
GD044	FAM+VIC	0	0
GD045	FAM+VIC	70	0.0236659
GD046	FAM+VIC	5.8	0.00569006
GD047	FAM+VIC	0	0
GD048	FAM+VIC	2.4	0.0120786
GD050	FAM+VIC	15.8	0.0143035
GD051	FAM+VIC	1.8	0.00262326
GD054	FAM+VIC	20.8	0.0395698
GD056	FAM+VIC	3.4	0.00939748
GD057	FAM+VIC	1.8	0.00915255
GD058	FAM+VIC	2	0.00645161
GD059	FAM+VIC	1.6	0.00431686
GD060	FAM+VIC	1.8	0.0104963
GD061	FAM+VIC	0	0
GD062	FAM+VIC	1.8	0.00228223
QD045	FAM+VIC	1	0.0046729
QD046	FAM+VIC	3.6	0.00480231
QD047	FAM+VIC	1.8	0.00647948
QD049	FAM+VIC	0	0
QD050	FAM+VIC	2.6	0.00168111
QD052	FAM+VIC	0	0
QD054	FAM+VIC	1.6	0.014708
QD056	FAM+VIC	0	0
QD057	FAM+VIC	0.8	0.00295421
QD058	FAM+VIC	1.9	0.00448214
QD060	FAM+VIC	3	0.0193243
QD063	FAM+VIC	0	0
QD064	FAM+VIC	1.5	0.00358423
QD065	FAM+VIC	1	0.0140845
QD068	FAM+VIC	0	0
QD070	FAM+VIC	0.9	0.00186374
QD074	FAM+VIC	0	0
QD075	FAM+VIC	1.7	0.00894585
QD076	FAM+VIC	1.5	0.00906344
QD80	FAM+VIC	0	0
QD81	FAM+VIC	23	0.0266357
QD82	FAM+VIC	1.9	0.00283202
QD83	FAM+VIC	0.8	0.000571102
QD91	FAM+VIC	0	0
QD092	FAM+VIC	7	0.0169448
QD093	FAM+VIC	1.5	0.00265722
QD096	FAM+VIC	1	0.0070922
QD097	FAM+VIC	1.5	0.00322928
QD098	FAM+VIC	0	0
QD0102	FAM+VIC	1.9	0.00292353
QD0104	FAM+VIC	0	0
QD0106	FAM+VIC	104	0.0774857
QD0107	FAM+VIC	0	0
QD0108	FAM+VIC	0	0
QD0109	FAM+VIC	1.9	0.00455598
QD0111	FAM+VIC	0	0
QD114	FAM+VIC	0.8	0.00390318
QD115	FAM+VIC	0	0
QD116	FAM+VIC	0	0
QD120	FAM+VIC	1	0.0011933
QD122	FAM+VIC	0	0
QD124	FAM+VIC	12	0.0284345
QD125	FAM+VIC	0	0
QD128	FAM+VIC	0	0
QD135	FAM+VIC	0	0
QD136	FAM+VIC	0	0
QD140	FAM+VIC	0	0
QD141	FAM+VIC	4.3	0.0139182
QD144	FAM+VIC	0	0
QD147	FAM+VIC	0	0
QD149	FAM+VIC	0	0
QD150	FAM+VIC	0	0
QD152	FAM+VIC	0	0
GD063	FAM+VIC	0	0
GD064	FAM+VIC	12.7	0.0428831
GD065	FAM+VIC	37	0.0169959
GD068	FAM+VIC	0	0
GD069	FAM+VIC	1.5	0.00416742
GD070	FAM+VIC	0	0
GD071	FAM+VIC	0	0
GD072	FAM+VIC	7.4	0.00827591
GD073	FAM+VIC	0	0
GD074	FAM+VIC	1	0.00204715
GD076	FAM+VIC	0	0
GD077	FAM+VIC	0	0
GD079	FAM+VIC	0.9	0.00105275
GD080	FAM+VIC	1.8	0.00863194
GD081	FAM+VIC	0.9	0.00328204
GD082	FAM+VIC	0	0
GD084	FAM+VIC	0	0
GD085	FAM+VIC	6	0.00473994
GD086	FAM+VIC	0	0
GD087	FAM+VIC	0	0
GD090	FAM+VIC	1.6	0.0065067
GD092	FAM+VIC	2	0.0109129
GD093	FAM+VIC	0.9	0.00120337
GD094	FAM+VIC	0.9	0.0181186
GD095	FAM+VIC	0	0
GD097	FAM+VIC	17	0.00802197
GD099	FAM+VIC	8.9	0.00500064
GD100	FAM+VIC	0	0
GD102	FAM+VIC	0	0
GD103	FAM+VIC	0	0
GD104	FAM+VIC	1	0.00377304
GD105	FAM+VIC	0.9	0.00978358
GD106	FAM+VIC	2.9	0.00121344
GD107	FAM+VIC	0	0
GD108	FAM+VIC	38	0.0401217
GD109	FAM+VIC	1	0.00132798
GD110	FAM+VIC	9.8	0.0101149
GD111	FAM+VIC	0	0
CTRL1	FAM+VIC	0	0
CTRL2	FAM+VIC	0	0
CTRL3	FAM+VIC	0	0
CTRL4	FAM+VIC	0	0
CTRL5	FAM+VIC	0	0
CTRL6	FAM+VIC	0	0
CTRL7	FAM+VIC	1.2	0.00131579
CTRL8	FAM+VIC	1.9	0.00457907
CTRL9	FAM+VIC	0	0
CTRL10	FAM+VIC	0	0
CTRL11	FAM+VIC	0	0
CTRL12	FAM+VIC	0	0
CTRL13	FAM+VIC	0	——
CTRL14	FAM+VIC	0	0
CTRL15	FAM+VIC	0	0
CTRL16	FAM+VIC	0	0
CTRL17	FAM+VIC	1	0.00632911
CTRL18	FAM+VIC	0.8	0.00165299
CTRL19	FAM+VIC	0	0
CTRL20	FAM+VIC	1.1	0.00219956
CTRL21	FAM+VIC	0	0
CTRL22	FAM+VIC	0	0
CTRL23	FAM+VIC	1	0.0078125
CTRL24	FAM+VIC	0	——
CTRL25	FAM+VIC	0	0
